# Supplementary material for: COVID-19 and Parkinson’s disease: a single-center study and Mendelian randomization study
Source: Sci Rep. 2024 Jul 17;14:16517. doi: 10.1038/s41598-024-66197-5 (PMC11255217; doi:10.1038/s41598-024-66197-5)
Supplement: Supplementary file 1 — Supplementary Tables. [file 41598_2024_66197_MOESM1_ESM.xlsx]

## Sheet: Table 1
Supplemental Table 1. The SNPs selected for COVID-19 to perform MR analysis
	SNP	chr	pos	effect_allele	other_allele	eaf	beta	se	pval	sample size
COVID-19 hospitalization	rs13050728	21	34615210	C	T	0.6528	-0.16832	0.020183	7.43704e-17	1887658
	rs2109069	19	4719443	A	G	0.3227	0.15131	0.019906	2.93697e-14	1887658
	rs2660	12	113357442	A	G	0.6902	0.11639	0.019406	2.00498e-09	1887658
	rs35081325	3	45889921	T	A	0.08122	0.48825	0.031508	3.68383e-54	1887658
COVID-19 severity	rs35081325	3	45889921	T	A	0.07529	0.62617	0.044502	5.7544e-45	1388342
	rs111837807	6	31121232	C	T	0.0996	0.29453	0.04276	5.65588e-12	1388342
	rs2237698	7	107607902	T	C	0.08971	0.23662	0.039653	2.41402e-09	1388342
	rs2384074	12	113382977	T	C	0.6756	0.19824	0.02821	2.10378e-12	1388342
	rs10860891	12	103014757	A	C	0.8855	-0.23948	0.039713	1.63599e-09	1388342
	rs77534576	17	47940666	T	C	0.03465	0.45975	0.074941	8.52491e-10	1388342
	rs2109069	19	4719443	A	G	0.3287	0.25663	0.02807	6.11505e-20	1388342
	rs13050728	21	34615210	C	T	0.6627	-0.20011	0.028559	2.43725e-12	1388342
COVID-19 susceptibility	rs4971066	1	155105882	G	T	0.1777	-0.076762	0.0134	1.02e-08	1683768
	rs10936744	3	101433440	T	C	0.3588	-0.062641	0.0099836	3.51e-10	1683768
	rs17078348	3	45847241	G	A	0.0997	0.092084	0.016154	1.2e-08	1683768
	rs2271616	3	45838013	T	G	0.1181	0.15634	0.015084	3.61e-25	1683768
	rs12482060	21	34611571	G	C	0.3375	0.061951	0.010525	3.96e-09	1683768

## Sheet: Table 2
Supplemental Table 2. The SNPs selected for PD to perform MR analysis
SNP	chr	pos	effect_allele	other_allele	eaf	beta	se	pval	sample size
rs35749011	1	155135036	A	G	0.0191	0.7508	0.0659	5.02227e-30	482730
rs823106	1	205656453	C	G	0.8488	-0.1492	0.0239	4.09996e-10	482730
rs4613239	2	169119609	G	C	0.1326	0.1784	0.0248	6.21441e-13	482730
rs6741007	2	135537119	G	T	0.4507	-0.1233	0.0175	2.08689e-12	482730
rs4488803	3	58218352	A	G	0.3746	-0.1136	0.0199	1.07599e-08	482730
rs10513789	3	182760073	G	T	0.1826	-0.1596	0.0219	3.18493e-13	482730
rs7695720	4	77183300	C	A	0.2091	-0.1255	0.0208	1.52799e-09	482730
rs34311866	4	951947	C	T	0.1958	0.2272	0.0231	7.97444e-23	482730
rs4698412	4	15737348	A	G	0.553	0.1258	0.0168	7.04855e-14	482730
rs356203	4	90666041	T	C	0.6169	-0.2398	0.0178	3.00677e-41	482730
rs75646569	5	60345424	G	T	0.1117	0.1916	0.0266	5.61824e-13	482730
rs35265698	6	32561334	G	C	0.1547	-0.2	0.0303	3.92735e-11	480593
rs858295	7	23245569	G	A	0.3947	-0.1039	0.0176	3.83098e-09	482730
rs620490	8	16697579	G	T	0.2762	-0.1174	0.019	6.45595e-10	482730
rs144814361	10	121410917	T	C	0.0174	0.4411	0.068	9.06567e-11	482730
rs329647	11	133764666	C	G	0.6662	-0.1133	0.0178	1.94402e-10	482730
rs75505347	12	40885549	T	C	0.0195	0.3917	0.0674	6.11702e-09	482730
rs10847864	12	123326598	T	G	0.3625	0.1274	0.0179	9.81296e-13	482730
rs4774417	15	61993702	A	G	0.7397	0.1052	0.0192	4.62605e-08	482730
rs12934900	16	30923602	T	A	0.6571	0.1215	0.0184	4.33112e-11	482730
rs58879558	17	44095467	C	T	0.2229	-0.2383	0.025	1.36301e-21	482730
rs10451230	17	16035225	T	A	0.565	-0.096	0.0175	4.42395e-08	482730
rs4588066	18	40672964	A	G	0.326	0.1046	0.0178	4.45297e-09	482730

## Sheet: Table 3
Supplemental Table 3. The R2 and F for the selected SNPs
	SNP	R2	F-statistics
COVID-19 hospitalization	rs13050728	3.68435e-05	69.5504
	rs2109069	3.06077e-05	57.7786
	rs2660	1.90558e-05	35.9715
	rs35081325	0.000127193	240.128
COVID-19 severity	rs35081325	0.000142583	197.982
	rs111837807	3.41722e-05	47.4442
	rs2237698	2.56474e-05	35.6082
	rs2384074	3.55684e-05	49.3828
	rs10860891	2.61918e-05	36.3641
	rs77534576	2.71079e-05	37.636
	rs2109069	6.02015e-05	83.5852
	rs13050728	3.53622e-05	49.0965
COVID-19 susceptibility	rs4971066	1.94891e-05	32.8158
	rs10936744	2.33803e-05	39.3679
	rs17078348	1.92982e-05	32.4943
	rs2271616	6.37966e-05	107.425
	rs12482060	2.0576e-05	34.6459
PD	rs35749011	0.000268817	129.8
	rs823106	8.0724e-05	38.9709
	rs4613239	0.000107185	51.7469
	rs6741007	0.000102826	49.6419
	rs4488803	6.7502e-05	32.5873
	rs10513789	0.000110008	53.1099
	rs7695720	7.54091e-05	36.4048
	rs34311866	0.000200356	96.7366
	rs4698412	0.000116142	56.0713
	rs356203	0.000375829	181.492
	rs75646569	0.000107467	51.8831
	rs35265698	9.06479e-05	43.5685
	rs858295	7.21888e-05	34.8501
	rs620490	7.90843e-05	38.1792
	rs144814361	8.71594e-05	42.0779
	rs329647	8.39226e-05	40.5152
	rs75505347	6.99605e-05	33.7742
	rs10847864	0.000104926	50.656
	rs4774417	6.21867e-05	30.0211
	rs12934900	9.03178e-05	43.6029
	rs58879558	0.000188184	90.8586
	rs10451230	6.23354e-05	30.0929
